# Supplementary material for: AtBBX29 integrates photomorphogenesis and defense responses in Arabidopsis
Source: Photochem Photobiol Sci. 2023 Feb 18;22(6):1475–89. doi: 10.1007/s43630-023-00391-8 (PMC10310583; doi:10.1007/s43630-023-00391-8)
Supplement: Supplementary file 2 — Additional file 2: Table S1. List of primers used in this study. [file 43630_2023_391_MOESM2_ESM.xlsx]

## Sheet: Sheet1
Table Suppl 1: Primers used for cloning or quantification of genes
Primers for Cloning BBX29
BBX29for	GGGGACAAGTTTGTACAAAAAAGCAGGCTCATGGGGAAGAAGAAGTGC
BBX29rev	GGGGACCACTTTGTACAAGAAAGCTGGGTCATAAAACGAAGACGACGA
Primers for Cloning PromMYB2
proMYB12for	GGGGACAAGTTTGTACAAAAAAGCAGGCTCATAGTGATATGGTTTGTA
proMYB12rev	GGGGACCACTTTGTACAAGAAAGCTGGGTCTTTCTCCGGCGGTTATATGT
Primers for quantification by RT-qPCR
BBX29sen	AGGATGAAGAAGAAGAAGAAG
BBX29anti	CACCACTACTAACCGAAGAC
CHSsen	CGGCGTCGACATGCCTGGTG
CHSant	AGTACCGCCGGCGAAGCAAC
CHIsen	CGGGATCGCTGTGATCGAGA
CHIant	GCCAGGTGACACACCGTTCT
FLS1sen	ACCGTCATGCGTCAATTACA
FLS1ant	TCAACGCATCACGCTTTAAC
MYB12sen	TGATGGGGAGTTGCATAACA
MYB12ant	ACTCCACCGATGGACAAGAC
MYB11sen	ACGACTCTCATGCTGTCCAC
MYB11ant	CAACGAAATCATCAGCCATC
MYB111sen	CCAGGAAGAACAGACAACGA
MYB111ant	GCTCCAGAAGACGATGAACA
MYB34sen	CTTAACCGCGTCGCAAGC
MYB34ant	GCGACGGTGGAGTTTCCA
MYB51sen	GATGGCGAACTCTCCCCG
MYB51ant	CCGTGAAGGGCGTGAAGA
F3Hsen	AAGGTTGGGTGAAAGTGACG
F3Hant	TCAGTGTGACGCTTGAGTCC
HY5sen	GAG ATC TGA CGG CGG TAG
HY5ant	GAA CTT GGT CTA CAA TTG C
IPP2Asen	ATGGTTCAGATTGGTGGTGGAC
IPP2Aant	AAAGATGTTCAGAGTTTGTGGATGG
UBCsen	TTCCTTGATGATGCTTGCTC
UBCant	TTGACAGCTCTTGGGTGAAG
